# Supplementary material for: Genome-Wide Association Studies for the Detection of Genetic Variants Associated With Daptomycin and Ceftaroline Resistance in Staphylococcus aureus
Source: Front Microbiol. 2021 Feb 15;12:639660. doi: 10.3389/fmicb.2021.639660 (PMC7917082; doi:10.3389/fmicb.2021.639660)
Supplement: Supplementary Table 1 — Details on the daptomycin strain collection. [file Table_1.xlsx]

## Sheet: ST1
Isolat	clonal lineage	BMDa MIC Daptomycin	BMD MIC interpretationb	Antibiotic resistance patternc	Source (federal state)	mecA
12-01739	22	8	R	PEN, OXA, ERY, CLI, VAN, TPL, CIP, MFL, DAP, OxaSu	Lower Saxony	+
12-01740	22	8	R	PEN, OXA, ERY, CLI, VAN, TPL, CIP, MFL, DAP, OxaSu	Lower Saxony	+
12-03872	228	8	R	PEN, OXA, GEN, ERY, CLI, CIP, MUP, MFL, DAP, OxaSu	Bavaria	+
15-01065	22	8	R	PEN, OXA, ERY, CLI, VAN, CIP, RAM, MFL, DAP, CXI, OxaSu	Berlin	+
09-01199	22	4	R	PEN, OXA, ERY, CLI, CIP, RAM, MFL,DAP, OxaSu	Saxony	+
08-02052	22	4	R	PEN, OXA, ERY, CLI, CIP, MFL, DAP, OxaSu	Saxony	+
09-02538	22	4	R	PEN, OXA, CIP, MFL, DAP, OxaSu	Schleswig Holstein	+
10-00109-2	225	4	R	PEN, OXA, ERY, TPL i, CIP, MFL, DAP, OxaSu	Baden-Württemberg	+
10-00785	22	4	R	PEN, OXA, CIP, MFL, DAP, OxaSu	Saxony-Anhalt	+
10-02824	225	4	R	PEN, OXA, ERY, CLI, CIP, MUP, MFL, DAP, OxaSu	Berlin	+
11-00260	8	4	R	PEN, OXA, CIP, RAM, MFL, DAP,OxaSu	Baden-Württemberg	+
11-03269	22	4	R	PEN, OXA, ERY, CLI, CIP, MFL, DAP,OxaSu	Berlin	+
11-03623	22	4	R	PEN, OXA, ERY, CLI, CIP, MFL, DAP, OxaSu	Berlin	+
13-00556	22	4	R	PEN, OXA, ERY, CLI, CIP, RAM, MFL, DAP, OxaSu	Northrhine-Westphalia	+
13-03523-2	22	4	R	PEN, OXA, ERY, CLI, CIP, MFL, DAP, OxaSu	Brandenburg	+
13-03831	225	4	R	PEN, OXA, ERY, CLI, CIP, MFL, DAP, OxaSu	Saxony	+
13-04344	225	4	R	PEN, OXA, ERY, CIP, FUS, MFL, DAP, OxaSu	Northrhine-Westphalia	+
14-00724	225	4	R	PEN, OXA, ERY, CLI, CIP, MFL, DAP, CXI, OxaSu	Hesse	+
14-00753	8	4	R	PEN, GEN, ERY, DAP	Mecklenburg Western Pomerania	-
14-01258	22	4	R	PEN, OXA, ERY, CLI, CIP, MFL, DAP, CXI, OxaSu	Brandenburg	+
14-01371	22	4	R	PEN, OXA, ERY, CLI, CIP, MFL, DAP, CXI, OxaSu	Mecklenburg Western Pomerania	+
14-02151	241	4	R	PEN, OXA, ERY, CLI, TET,CIP,SXT, MFL, DAP,CXI, OxaSu	Northrhine-Westphalia	+
14-02510	8	4	R	CIP, DAP	Brandenburg	-
14-03170	15	4	R	PEN, DAP	Saxony	-
14-03171	225	4	R	PEN, OXA, CIP, MFL, DAP, CXI, OxaSu	Saxony	+
14-03244	22	4	R	PEN, OXA, CIP, MFL, DAP, CXI, OxaSu	Mecklenburg Western Pomerania	+
15-00345	8	4	R	CIP, MFL, DAP	Saxony	-
15-00434	8	4	R	PEN, OXA, ERY, CLI, CIP, MFL, DAP, CXI, OxaSu	Baden-Württemberg	+
15-00574	22	4	R	PEN, OXA, ERY, CLI, CIP, MFL, DAP, CXI, OxaSu	Northrhine-Westphalia	+
15-00711	45	4	R	DAP	Saxony-Anhalt	-
15-00752	4410	4	R	PEN, DAP	Bavaria	-
15-01414	4411	4	R	DAP	Brandenburg	-
08-02376	225	2	R	PEN, OXA, ERY, CLI, CIP, MFL, DAP, OxaSu	Schleswig Holstein	+
12-03920	225	2	R	PEN, OXA, ERY, CLI, CIP, MUP i, MFL, DAP, OxaSu	Hesse	+
13-02338	398	2	R	ERY, DAP	Baden-Württemberg	-
13-02671	8	2	R	CIP, MFL, DAP	Saarland	-
13-02987-1	4409	2	R	PEN, SXT, DAP	Bavaria	-
13-03385	7	2	R	PEN, ERY, CLI, DAP	Saxony-Anhalt	-
13-04050	225	2	R	PEN, OXA, GEN, ERY, CLI, CIP, FUS, MFL, DAP, OxaSu	Northrhine-Westphalia	+
13-04448	225	2	R	PEN, OXA, ERY, CIP, MFL, DAP, OxaSu	Bavaria	+
14-01459	5	2	R	PEN, OXA, ERY, CLI, CIP, FUS, MFL, DAP, CXI, OxaSu	Bavaria	+
14-02100	45	2	R	PEN, DAP	Lower Saxony	-
14-02229	7	2	R	PEN, TET, FUS, DAP	Saxony	-
14-02720	8	2	R	GEN, ERY, CLI, CIP, MFL, DAP	Brandenburg	-
14-03011	225	2	R	PEN, OXA, ERY, CLI, CIP, MFL, DAP, CXI, OxaSu	Hesse	+
14-03706	8	2	R	PEN, DAP	Bavaria	-
15-01169	22	2	R	PEN, OXA, GEN, ERY, CLI, CIP, MFL, DAP, CXI, OxaSu	Brandenburg	+
15-01202	30	2	R	PEN, ERY, DAP	Saxony-Anhalt	-
12-00014	225	1	S	PEN, OXA, ERY, CLI, CIP, MUP, MFL, OxaSu	Hesse	+
13-01676	225	1	S	PEN, OXA, ERY, CIP, MFL, OxaSu	Bavaria	+
08-00141	225	0.5	S	PEN, OXA, ERY, CLI, CIP, MFL, OxaSu	Schleswig Holstein	+
10-01970	225	0.5	S	PEN, OXA, ERY, CLI, CIP, MUP, LIN, MFL, OxaSu	Baden-Württemberg	+
11-02779	8	0.5	S	PEN, OXA, CIP, MFL, OxaSu	Bavaria	+
11-02222	22	0.5	S	PEN, OXA, ERY, CLI, CIP, MFL, OxaSu	Berlin	+
13-00543	22	0.5	S	PEN, OXA, ERY, CLI, CIP, MFL, OxaSu	Northrhine-Westphalia	+
13-01132	398	0.5	S	ERY	Northrhine-Westphalia	-
13-00983	7	0.5	S	PEN, ERY	Northrhine-Westphalia	-
13-03524	22	0.5	S	PEN, OXA, ERY, CLI, CIP, MFL, OxaSu	Brandenburg	+
13-01538	225	0.5	S	PEN, OXA, ERY, CLI, CIP, FUS, MFL, OxaSu	Northrhine-Westphalia	+
14-00490	225	0.5	S	PEN, OXA, ERY, CLI, CIP, MFL, CXI, OxaSu	Saxony-Anhalt	+
14-00561	8	0.5	S	PEN, ERY, CLI, CIP, MFL	Northrhine-Westphalia	-
13-03767	45	0.5	S	PEN, OXA, OxaSu	Baden-Württemberg	+
14-01760	149	0.5	S	PEN, OXA, FUS, CXI, OxaSu	Bavaria	+
14-02152-2	239	0.5	S	PEN, OXA, GEN, ERY, TET, CIP, SXT, MFL, CXI, OxaSu	Northrhine-Westphalia	+
14-01705	7	0.5	S	PEN, ERY	Saxony	-
14-02912	8	0.5	S	PEN	Lower Saxony	-
14-02943	8	0.5	S	PEN, ERY	Schleswig Holstein	-
14-00535	225	0.5	S	PEN, OXA, ERY, CLI, CIP, MFL, CXI, OxaSu	Hesse	+
14-01017	15	0.5	S	susceptible	Saxony	-
14-03283	225	0.5	S	PEN, OXA, ERY, CLI, CIP, MFL, CXI, OxaSu	Hesse	+
15-00702	8	0.5	S	PEN, ERY, CIP, MFL	Lower Saxony	-
15-00531	8	0.5	S	PEN	Baden-Württemberg	-
15-00387	45	0.5	S	PEN	Lower Saxony	-
15-00382	15	0.5	S	PEN	Mecklenburg Western Pomerania	-
15-00826	22	0.5	S	PEN, OXA, ERY, CLI, CIP, MFL, CXI, OxaSu	Berlin	+
15-00680	22	0.5	S	PEN, OXA, ERY, CLI, CIP, MFL, CXI, OxaSu	Saxony-Anhalt	+
15-01873	30	0.5	S	PEN, ERY	Saxony-Anhalt	-
15-01303	149	0.5	S	PEN, OXA, FUS, CXI, OxaSu	Bavaria	+
09-01101	22	0.25	S	PEN, OXA, ERY, CLI, CIP, MFL, OxaSu	Saxony	+
09-00347	22	0.25	S	PEN, OXA, ERY, CLI, CIP, MFL, OxaSu	Schleswig Holstein	+
10-01243	22	0.25	S	PEN, OXA, CIP, MFL, OxaSu	Saxony-Anhalt	+
10-00410	5	0.25	S	PEN, OXA, ERY, CLI, CIP, MFL, OxaSu	Berlin	+
11-01772	22	0.25	S	PEN, OXA, ERY, CLI, CIP, MFL, OxaSu	Berlin	+
12-03784	22	0.25	S	PEN, OXA, ERY, CLI, CIP, MFL, OxaSu	Mecklenburg Western Pomerania	+
12-03831-2	22	0.25	S	PEN, OXA, ERY, CLI, CIP, MFL, OxaSu	Saxony-Anhalt	+
12-03108	225	0.25	S	PEN, OXA, ERY, CLI, CIP, MFL, OxaSu	Bavaria	+
13-00896	8	0.25	S	PEN, CIP	Hamburg	-
13-01337	4408	0.25	S	PEN	Mecklenburg Western Pomerania	-
13-00373	225	0.25	S	PEN, OXA, ERY, CLI, CIP, MFL, OxaSu	Saxony	+
13-03184	5	0.25	S	PEN, OXA, FUS, OxaSu	Northrhine-Westphalia	+
14-00046	22	0.25	S	PEN, OXA, ERY, CLI, CIP, MFL, CXI, OxaSu	Brandenburg	+
14-00409	22	0.25	S	PEN, OXA, CIP, MFL, CXI, OxaSu	Northrhine-Westphalia	+
14-00671	45	0.25	S	susceptible	Saxony-Anhalt	-
14-00160	22	0.25	S	PEN, OXA, CIP, MFL, CXI, OxaSu	Baden-Württemberg	+
14-00482	8	0.25	S	PEN	Baden-Württemberg	-
aBMD,broth microdilution
bMIC interpretation according to EUCAST criteria (Clinical breakpoints - bacteria v 5.0/v 6.0)
cpenicillin, PEN; oxacillin, OXA; cefoxitin ,CXI; phosphomycin, PHO; gentamicin, GEN; linezolid, LIN; erythromycin, ERY; clindamycin, CLI; tetracycline, TET; tigecycline, TGC; vancomycin, VAN; teicoplanin, TPL; ciprofloxacin, CIP; moxifloxacin, MFL; mupirocin, MUP; daptomycin, DAP; fusidic acid, FUS; rifampicin, RAM; sulfamethoxazole/trimethoprim, SXT
