# Supplementary material for: Genome-Wide Association Studies for the Detection of Genetic Variants Associated With Daptomycin and Ceftaroline Resistance in Staphylococcus aureus
Source: Front Microbiol. 2021 Feb 15;12:639660. doi: 10.3389/fmicb.2021.639660 (PMC7917082; doi:10.3389/fmicb.2021.639660)
Supplement: Supplementary Table 2 — Details on the ceftaroline strain collection. [file Table_2.xlsx]

## Sheet: ST2
Isolat	clonal lineage	BMD MIC (median) Ceftarolina	BMD MIC interpretationb	BMD MIC Oxacillin	BMD MIC interpretationb	Antibiotic resistance patternc	SCCmec typed	mecA	Source (federal state)
12-03340	5	1	S	1	S	susceptible	none	-	Northrhine-Westphalia
12-03341	5	1	S	32	R	PEN, OXA, ERY, OxaSu	IV(2B)	+	Northrhine-Westphalia
12-03499	5	1	S	>4	R	PEN, OXA, OxaSu	IV(2B)	+	Berlin
06-00998	5	0.5	S	16	R	PEN, OXA, FUS, OxaSu	I(1B)	+	Lower Saxony
06-01624	5	0.5	S	32	R	PEN, OXA, GEN, CMP, CIP, MFL, OxaSu	I(1B)	+	Lower Saxony
12-02858-1	5	0.5	S	>4	R	PEN, OXA, GEN, ERY, CIP, MUP, MFLi, OxaSu	I(1B)	+	Lower Saxony
10-03087	5	0.5	S	4	R	PEN, OXA, ERY, CIP, FUS, MFL, OxaSu	I(1B)	+	Baden-Württemberg
09-01718	5	0.125	S	1	S	susceptible	none	-	Lower Saxony
09-03066	5	0.125	S	1	S	susceptible	none	-	Northrhine-Westphalia
14-02900	5	0.125	S	1	S	susceptible	none	-	Thuringia
12-01857	5	0.125	S	1	S	susceptible	none	-	Berlin
14-01092	5	0.125	S	1	S	susceptible	none	-	Lower Saxony
12-03136	8	2	R	64	R	PEN, OXA, OxaSu	IV(2B)	+	Baden-Württemberg
16-02942	8	1	S	16	R	PEN, OXA, ERY, CLI, CIP, MFL, CXI, OxaSu	IV(2B)	+	Baden-Württemberg
16-02658	8	0.5	S	32	R	PEN, OXA, CIP, MFL, CXI, OxaSu	IV(2B)	+	Baden-Württemberg
12-02278	22	2	R	128	R	PEN, OXA, ERY, CIP, MFL, OxaSu	IV(2B)	+	Lower Saxony
12-02289	22	2	R	96	R	PEN, OXA, ERY, CLI, CIP, MFL, OxaSu	IV(2B)	+	Lower Saxony
12-02755	22	2	R	128	R	PEN, OXA, ERY, CLI, CIP, MFL, OxaSu	IV(2B)	+	Saxony-Anhalt
12-02846	22	2	R	128	R	PEN, OXA, CIP, MFL, OxaSu	IV(2B)	+	Hamburg
12-02895	22	2	R	256	R	PEN, OXA, ERY, CLI, CIP, MFL, OxaSu	IV(2B)	+	Schleswig-Holstein
12-03081	22	2	R	128	R	PEN, OXA, ERY, CLI, CIP, MFL, OxaSu	IV(2B)	+	Saxony-Anhalt
12-03139	22	2	R	128	R	PEN, OXA, ERY, CLI, TETi, CIP, MFL, OxaSu	IV(2B)	+	Baden-Württemberg
12-03561-1	22	2	R	1024	R	PEN, OXA, ERY, CLI, CIP, MFL, OxaSu	IV(2B)	+	Northrhine-Westphalia
12-02600	22	2	R	512	R	PEN, OXA, ERY, CLI, CIP, MFL, OxaSu	IV(2B)	+	Lower Saxony
12-02888	22	2	R	64	R	PEN, OXA, ERY, CLI, CIP, MFL, OxaSu	IV(2B)	+	Schleswig-Holstein
12-02461	22	1	S	32	R	PEN, OXA, CIP, MFL, OxaSu	IV(2B)	+	Lower Saxony
12-02856	22	1	S	128	R	PEN, OXA, ERY, CLI, CIP, MFL, OxaSu	IV(2B)	+	Baden-Württemberg
16-03048	22	1	S	34	R	PEN, OXA, CIP, MFL, CXI, OxaSu	IV(2B)	+	Baden-Württemberg
16-02541-1	22	0.25	S	1	S	susceptible	none	-	Hesse
11-02017	22	0.25	S	1	S	susceptible	none	-	Thuringia
11-03477-1	22	0.25	S	1	S	susceptible	none	-	Bavaria
14-01528	22	0.25	S	1	S	susceptible	none	-	Saxony-Anhalt
10-00598	22	0.125	S	1	S	susceptible	none	-	Saxony-Anhalt
10-01482	22	0.125	S	1	S	susceptible	none	-	Northrhine-Westphalia
12-02956	30	2	R	32	R	PEN, OXA, OxaSu	IV(2B)	+	Saxony
12-03280	30	1	S	1	S	PEN	none	-	Berlin
14-02150	30	0.5	S	16	R	PEN, OXA, CXI, OxaSu	IV(2B)	+	Northrhine-Westphalia
08-00271	30	0.125	S	1	S	susceptible	none	-	Berlin
15-02439	30	0.063	S	1	S	DAP	none	-	Saxony-Anhalt
12-02028	30	0.063	S	1	S	PEN, TET	none	-	Berlin
10-00249	111	4	R	1024	R	PEN, OXA, GEN, ERY, CLI, CIP, MFL, OxaSu	I(1B)	+	Rhineland-Palatinate
10-00729	111	4	R	1024	R	PEN, OXA, GEN, ERY, CLI, CIP, MFL, OxaSu	I(1B)	+	Baden-Württemberg
10-02919	111	4	R	1024	R	PEN, OXA, GEN, ERY, CLI, CIP, MUP, MFL, OxaSu	I(1B)	+	Saxony
12-00490	111	4	R	1024	R	PEN, OXA, GEN, ERY, CLI, CIP, RAM, MFL, OxaSu	I(1B)	+	Northrhine-Westphalia
11-02667	111	4	R	1024	R	PEN, OXA, GEN, ERY, CLI, CIP, MFL, OxaSu	I(1B)	+	Schleswig-Holstein
12-00264	111	4	R	1024	R	PEN, OXA, GEN, ERY, CLI, CIP, MFL, OxaSu	I(1B)	+	Northrhine-Westphalia
10-01267	111	4	R	1024	R	PEN, OXA, GEN, ERY, CLI, CIP, MFL, OxaSu	I(1B)	+	Tirol (Austria)
14-01734	113	4	R	512	R	PEN, OXA, GEN, CIP, SXT, MFL, COX, OxaSu	IV(2B)	+	Bavaria
10-00329	146	0.125	S	1	S	susceptible	none	-	Saxony
12-02627	225	4	R	1024	R	PEN, OXA, ERY, CLI, CIP, MFL, OxaSu	II(2A)	+	Bavaria
12-02354	225	2	R	256	R	PEN, OXA, ERY, CLI, CIP, MFL, OxaSu	II(2A)	+	Bremen
12-02813	225	2	R	1024	R	PEN, OXA, ERY, CLI, CIP, MUP, MFL, OxaSu	II(2A)	+	Northrhine-Westphalia
12-02973	225	2	R	64	R	PEN, OXA, ERY, CLI, CIP, MFL, OxaSu	II(2A)	+	Baden-Württemberg
12-03094	225	2	R	96	R	PEN, OXA, ERY, CLI, CIP, MFL, OxaSu	II(2A)	+	Northrhine-Westphalia
12-03546	225	2	R	128	R	PEN, OXA, ERY, CLI, CIP, MFL, OxaSu	II(2A)	+	Lower Saxony
14-03505	225	1	S	128	R	PEN, OXA, ERY, CLI, CIP, MFL, COX, OxaSu	II(2A)	+	Baden-Württemberg
12-02225	225	1	S	128	R	PEN, OXA, ERY, CLI, CIP, MFL, OxaSu	II(2A)	+	Lower Saxony
12-02230	225	1	S	32	R	PEN, OXA, ERY, CLI, CIP, MFL, OxaSu	II(2A)	+	Northrhine-Westphalia
12-02870	225	1	S	8	R	PEN, OXA, ERY, CLI, CIP, MFL, OxaSu	II(2A)	+	Mecklenburg Western Pomerania
12-03115	225	1	S	>4	R	PEN, OXA, ERY, CLI, CIP, MFL, DAP, OxaSu	II(2A)	+	Saxony
12-02427-1	225	0.5	S	>4	R	PEN, OXA, ERY, CLI, CIP, MFL, OxaSu	II(2A)	+	Schleswig-Holstein
12-00046	225	0.25	S	1	S	ERY, CLI, FUS, MFL	none	-	Northrhine-Westphalia
98-01155-2	228	4	R	1024	R	PEN, OXA, GEN, ERY, CLI, CIP	I(1B)	+	Northrhine-Westphalia
11-00453	228	4	R	1024	R	PEN, OXA, GEN, ERY, CLI, CIP, MUP, MFL, OxaSu	I(1B)	+	Lower Saxony
99-00653	228	4	R	512	R	PEN, OXA, GEN, ERY, CLI, CIP, RAM, MUPi	I(1B)	+	Northrhine-Westphalia
12-02831	228	4	R	1024	R	PEN, OXA, GEN, ERY, CLI, CIP, MFL, OxaSu	I(1B)	+	Schleswig-Holstein
12-00567	228	4	R	1024	R	PEN, OXA, GEN, ERY, CLI, CIP, MFL, OxaSu	I(1B)	+	Northrhine-Westphalia
10-00777	228	2	R	512	R	PEN, OXA, GEN, ERY, CLI, CIP, MFL, OxaSu	I(1B)	+	Lower Saxony
02-03179	228	2	R	1024	R	PEN, OXA, GEN, ERY, CLI, CIP, MFL	I(1B)	+	Northrhine-Westphalia
10-01257-2	228	2	R	1024	R	PEN, OXA, GEN, ERY, CLI, CIP, PHO, MFL, OxaSu	I(1B)	+	Tirol (Austria)
10-01263	228	2	R	512	R	PEN, OXA, GEN, ERY, CLI, CIP, MUP, PHO, MFL, OxaSu	I(1B)	+	Tirol (Austria)
11-00668	228	2	R	1024	R	PEN, OXA, GEN, ERY, CLI, CIP, MFL, OxaSu	I(1B)	+	Baden-Württemberg
11-03330	228	1	S	1	S	PEN, GEN, ERY, CLI, CIP, MFL	none	-	Northrhine-Westphalia
12-02057-2	239	4	R	512	R	PEN, OXA, GEN, ERY, CLI, TET, CIP, RAM, MFL, OxaSu	III(3A)	+	Schleswig-Holstein
12-03222	239	4	R	1024	R	PEN, OXA, GEN, ERY, CLI, TET, CIP, SXT, MFL, OxaSu	III(3A)	+	Northrhine-Westphalia
12-02408-1	239	4	R	1024	R	PEN, OXA, GEN, TET, CIP, RAM, MFL, OxaSu	III(3A)	+	Schleswig-Holstein
08-01162-2	239	4	R	1024	R	PEN, OXA, GEN, ERY, CLI, CIP, SXT, FUS, RAM, MFL, OxaSu	III(3A)	+	Baden-Württemberg
10-01507	239	2	R	512	R	PEN, OXA, GEN, ERY, CLI, TET, CIP, SXT, MFL, OxaSu	III(3A)	+	Lower Saxony
12-01456-2	239	2	R	512	R	PEN, OXA, GEN, ERY, CLI, TET, CIP, RAM, PHO, MFL, OxaSu	III(3A)	+	Berlin
09-00215	239	1	S	3	S	PEN, PHOi, GEN, ERY, CLI, OTE, RAM	none	-	Bavaria
09-00212	239	0.5	S	128	R	PEN, OXA, GEN, ERY, CLI, OTE, CIP, SXTi, MFL, OxaSu	III(3A)	+	Bavaria
11-01226	239	0.25	S	1	S	PEN, GEN, ERY, TET, RAM	none	-	Bavaria
10-00856	398	0.5	S	8	R	PEN, OXA, TET, OxaSu	V(5C2&5)	+	Lower Saxony
12-03411	1465	4	R	512	R	PEN, OXA, GEN, ERY, CLI, TET, TPL, CIP, RAM, PHO, MFL, OxaSu	III(3A)	+	Northrhine-Westphalia
15-01585	4406	0.125	S	1	S	susceptible	none	-	Berlin
12-03317	4407	4	R	1024	R	PEN, OXA, GEN, ERY, CLI, TET, CIP, SXT, RAM, MFL, OxaSu	III(3A)	+	Northrhine-Westphalia
16-02597	4511	0.5	S	32	R	PEN, OXA, ERY, CLI, CIP, MFL, CXI, OxaSu	II(2A)	+	Baden-Württemberg
aBMD, broth microdilution; in case of ambiguous results, measurements were repeated up to three times and a mean was calculated.
bMIC interpretation according to EUCAST criteria (Clinical breakpoints - bacteria v 7.1), please note: in 2018 EUCAST introduced new CPT breakpoints (S ≤ 1; R > 2 mg/L)
cpenicillin, PEN; oxacillin, OXA; cefoxitin, CXI; phosphomycin, PHO; gentamicin, GEN; linezolid, LZD; erythromycin, ERY; clindamycin, CLI; tetracycline, TET; tigecycline, TGC; vancomycin, VAN; teicoplanin, TPL; ciprofloxacin, CIP; moxifloxacin, MFL; mupirocin, MUP; daptomycin, DAP; fusidic acid, FUS; rifampicin, RAM; sulfamethoxazole/trimethoprim, SXT
dpredicted by SCCmec Finder (Center for Genomic Epidemiology)
