# Supplementary material for: Genome-Wide Association Studies for the Detection of Genetic Variants Associated With Daptomycin and Ceftaroline Resistance in Staphylococcus aureus
Source: Front Microbiol. 2021 Feb 15;12:639660. doi: 10.3389/fmicb.2021.639660 (PMC7917082; doi:10.3389/fmicb.2021.639660)
Supplement: Supplementary Table 3 — Genetic elements excised from the reference sequences of S. aureus COL and S. aureus ECT-R2. [file Table_3.xlsx]

## Sheet: ST3
NC-002951						NC-017343
Name	Minimum	Maximum	Length	Direction		Name	Minimum	Maximum	Length	Direction
transposase CDS	2255066	2255410	345	forward		tellurite resistance protein TelA CDS	1356895	1358031	1137	forward
transposase CDS	2254583	2254903	321	forward		quinolone resistance protein NorB CDS	1416555	1417946	1392	reverse
transposase CDS	2226550	2227752	1203	forward		multidrug resistance efflux pump SepA CDS	2135191	2135664	474	reverse
transposase CDS	1972991	1974310	1320	forward		methicillin resistance protein CDS	2361416	2362666	1251	forward
transposase CDS	1932920	1934239	1320	forward		methicillin resistance protein CDS	1181534	1182778	1245	forward
transposase CDS	1906592	1906735	144	reverse		lysostaphin resistance protein A CDS	2285961	2287220	126	forward
transposase CDS	1906180	1906389	210	reverse		hyperosmolarity resistance protein Ebh CDS	1384283	1416157	31875	reverse
transposase CDS	1894859	1895344	486	reverse		camphor resistance protein CrcB CDS	1772452	1772817	366	forward
transposase CDS	1888818	1889426	609	forward		camphor resistance protein CrcB CDS	1772814	1773167	354	forward
transposase CDS	1887961	1888785	825	forward		Bcr/CflA family drug resistance efflux transporter CDS	2387946	2389157	1212	forward
transposase CDS	1780458	1781285	828	reverse		Bcr/CflA family drug resistance efflux transporter CDS	2304843	2306051	1209	reverse
transposase CDS	1779634	1780242	609	reverse		azaleucine resistance protein AzlC CDS	1473	15425	696	forward
transposase CDS	1452885	1453277	393	reverse		transposase CDS	143633	145525	1893	forward
transposase CDS	1452673	1452867	195	reverse		transposase CDS	612071	613465	1395	forward
transposase CDS	1436788	1436955	168	forward		transposase CDS	142551	143636	1086	forward
transposase CDS	1214797	1214991	195	reverse		transposase CDS	2209282	2210000	719	reverse
transposase CDS	674101	675510	1410	forward		transposase CDS	1803187	1803687	501	reverse
transposase CDS	467453	467725	273	reverse		transposase CDS	145532	145909	378	forward
transposase CDS	298293	298697	405	forward		transposase CDS	1354056	1354352	297	forward
transposase CDS	149517	150001	485	forward		transposase CDS	402475	402747	273	reverse
transposase CDS	42958	44481	1524	reverse		transposase CDS	<1937071	1937279	>209	reverse
transposase CDS	36353	37027	675	reverse		ISL3 family transposase CDS	466177	467496	132	reverse
beta-lactam-resistant peptidoglycan transpeptidase MecA CDS	41649	39643	2007	reverse		ISL3 family transposase CDS	643678	644997	132	reverse
azaleucine resistance protein AzlC CDS	15444	14749	696	forward		ISL3 family transposase CDS	85214	853459	132	forward
camphor resistance protein CrcB CDS	1887406	1887053	354	forward		ISL3 family transposase CDS	1097605	1098924	132	forward
camphor resistance protein CrcB CDS	1887056	1886691	366	forward		ISL3 family transposase CDS	1860138	1861457	132	forward
chloramphenicol resistance protein DHA1 CDS	2519863	2518676	1188	reverse		ISL3 family transposase CDS	2063916	2065235	132	reverse
lysostaphin resistance protein A CDS	2392025	2390766	1260	forward		ISL3 family transposase CDS	2568116	2569435	132	forward
methicillin resistance protein CDS	2469791	2468541	1251	forward		IS21 family transposase CDS	<2210604	2211095	>492	reverse
methicillin resistance protein CDS	1275365	1274121	1245	forward		IS21 family transposase CDS	<2129845	>2130159	>315	forward
quinolone resistance protein NorB CDS	2509763	2508363	1401	reverse		IS6 family transposase IS431mec CDS	36435	37109	675	reverse
quinolone resistance protein NorB CDS	1513152	1511761	1392	reverse		IS6 family transposase IS431mec CDS	41781	42455	675	reverse
quinolone resistance protein NorB CDS	300114	298738	1377	reverse		IS5/IS1182 family transposase CDS	1785751	1787286	1536	forward
quinolone resistance protein NorB CDS	97707	96319	1389	forward		phage tail tape measure protein CDS	1948398	1952927	453	reverse
tellurite resistance protein TelA CDS	1452617	1451481	1137	forward		phage tail protein CDS	1946917	1948401	1485	reverse
tetracycline resistance MFS efflux pump CDS	138340	136988	1353	forward		phage tail protein CDS	1953838	1954482	645	reverse
phage tail protein CDS	2799596	2800093	498	reverse		phage portal protein CDS	1958102	1959289	1188	reverse
phage infection protein CDS	2729253	2732234	2982	reverse		phage infection protein CDS	2631447	2634428	2982	reverse
phage infection protein CDS	2431127	2432404	1278	reverse		phage infection protein CDS	2335292	2336569	1278	reverse
phage terminase small subunit CDS	2074523	2075113	591	reverse		phage head-tail adapter protein CDS	1955288	1955650	363	reverse
phage head morphogenesis protein CDS	1352491	1353075	585	forward		phage head-tail adapter protein CDS	1955634	1955918	285	reverse
phage tail tape measure protein CDS	382423	388623	6201	forward		phage head morphogenesis protein CDS	1259872	1260108	237	forward
phage head-tail adapter protein CDS	379162	379440	279	forward		phage capsid protein CDS	1956212	1957357	1146	reverse
phage capsid protein CDS	377930	379093	1164	forward
