# Supplementary material for: Genome-Wide Association Studies for the Detection of Genetic Variants Associated With Daptomycin and Ceftaroline Resistance in Staphylococcus aureus
Source: Front Microbiol. 2021 Feb 15;12:639660. doi: 10.3389/fmicb.2021.639660 (PMC7917082; doi:10.3389/fmicb.2021.639660)
Supplement: Supplementary Table 4 — PLINK defined population outliers. [file Table_4.xlsx]

## Sheet: ST4
Daptomycin
FID	IID	NN	MIN_DST	Z	FID2	IID2
15-01202	15-01202	1	0.9994	0.07448	15-01873	15-01873
15-01202	15-01202	2	0.8437	-4146	13-02338	13-02338
15-01202	15-01202	3	0.8436	-4146	13-01132	13-01132
15-01202	15-01202	4	0.6585	-3737	14-02152-2	14-02152-2
15-01202	15-01202	5	0.6584	-3661	14-02151	14-02151
13-02338	13-02338	1	0.9996	0.09771	13-01132	13-01132
13-02338	13-02338	2	0.8437	-4144	15-01873	15-01873
13-02338	13-02338	3	0.8437	-4144	15-01202	15-01202
13-02338	13-02338	4	0.6496	-3845	13-03767	13-03767
13-02338	13-02338	5	0.6304	-3994	14-00160	14-00160
13-01132	13-01132	1	0.9996	0.09771	13-02338	13-02338
13-01132	13-01132	2	0.8437	-4146	15-01873	15-01873
13-01132	13-01132	3	0.8436	-4146	15-01202	15-01202
13-01132	13-01132	4	0.6495	-3845	13-03767	13-03767
13-01132	13-01132	5	0.6302	-3996	14-00160	14-00160
13-03767	13-03767	1	0.9142	-9638	15-00711	15-00711
13-03767	13-03767	2	0.9138	-2157	13-01337	13-01337
13-03767	13-03767	3	0.9137	-2158	14-00671	14-00671
13-03767	13-03767	4	0.9136	-0.6507	14-02100	14-02100
13-03767	13-03767	5	0.9135	-0.6328	13-02987-1	13-02987-1
15-01873	15-01873	1	0.9994	0.07448	15-01202	15-01202
15-01873	15-01873	2	0.8437	-4144	13-02338	13-02338
15-01873	15-01873	3	0.8437	-4144	13-01132	13-01132
15-01873	15-01873	4	0.6585	-3737	14-02152-2	14-02152-2
15-01873	15-01873	5	0.6585	-3661	14-02151	14-02151
Ceftaroline
FID	IID	NN	MIN_DST	Z	FID2	IID2
10-00856	10-00856	1	0.7407	-9219	12-02956	12-02956
10-00856	10-00856	2	0.738	-9219	15-02439	15-02439
10-00856	10-00856	3	0.7379	-9219	08-00271	08-00271
10-00856	10-00856	4	0.7379	-6644	14-02150	14-02150
10-00856	10-00856	5	0.7379	-6646	12-02028	12-02028
