# Supplementary material for: Genome-Wide Association Studies for the Detection of Genetic Variants Associated With Daptomycin and Ceftaroline Resistance in Staphylococcus aureus
Source: Front Microbiol. 2021 Feb 15;12:639660. doi: 10.3389/fmicb.2021.639660 (PMC7917082; doi:10.3389/fmicb.2021.639660)
Supplement: Supplementary Table 5 — Detection of GrlA S80F and GyrA S84L. [file Table_5.xlsx]

## Sheet: Tabelle1
Isolat	BMD MIC (median) Ceftarolina	BMD MIC interpretationa	CIP resistance phenotypea	GrlA S80F	GyrA S84L
12-03340	1	S	susceptible
12-03341	1	S	susceptible
12-03499	1	S	susceptible
06-00998	0.5	S	susceptible
06-01624	0.5	S	resistant	yes	yes
12-02858-1	0.5	S	resistant	yes	yes
10-03087	0.5	S	resistant	yes	yes
09-01718	0.125	S	susceptible
09-03066	0.125	S	susceptible
14-02900	0.125	S	susceptible
12-01857	0.125	S	susceptible
14-01092	0.125	S	susceptible
12-03136	2	R	susceptible
16-02942	1	S	resistant		yes
16-02658	0.5	S	resistant		yes
12-02278	2	R	resistant	yes	yes
12-02289	2	R	resistant	yes	yes
12-02755	2	R	resistant	yes	yes
12-02846	2	R	resistant	yes	yes
12-02895	2	R	resistant	yes	yes
12-03081	2	R	resistant	yes	yes
12-03139	2	R	resistant	yes	yes
12-03561-1	2	R	resistant	yes	yes
12-02600	2	R	resistant	yes	yes
12-02888	2	R	resistant	yes	yes
12-02461	1	S	resistant	yes	yes
12-02856	1	S	resistant	yes	yes
16-03048	1	S	resistant	yes	yes
16-02541-1	0.25	S	susceptible
11-02017	0.25	S	susceptible
11-03477-1	0.25	S	susceptible
14-01528	0.25	S	susceptible
10-00598	0.125	S	susceptible
10-01482	0.125	S	susceptible
12-02956	2	R	susceptible
12-03280	1	S	susceptible
14-02150	0.5	S	susceptible
08-00271	0.125	S	susceptible
15-02439	0.063	S	susceptible
12-02028	0.063	S	susceptible
10-00249	4	R	resistant	yes	yes
10-00729	4	R	resistant	yes	yes
10-02919	4	R	resistant	yes	yes
12-00490	4	R	resistant	yes	yes
11-02667	4	R	resistant	yes	yes
12-00264	4	R	resistant	yes	yes
10-01267	4	R	resistant	yes	yes
14-01734	4	R	resistant	yes	yes
10-00329	0.125	S	susceptible
12-02627	4	R	resistant	yes	yes
12-02354	2	R	resistant	yes	yes
12-02813	2	R	resistant	yes	yes
12-02973	2	R	resistant	yes	yes
12-03094	2	R	resistant	yes	yes
12-03546	2	R	resistant	yes	yes
14-03505	1	S	resistant	yes	yes
12-02225	1	S	resistant	yes	yes
12-02230	1	S	resistant	yes	yes
12-02870	1	S	resistant	yes	yes
12-03115	1	S	resistant	yes	yes
12-02427-1	0.5	S	resistant	yes	yes
12-00046	0.25	S	susceptible	yes	yes
98-01155-2	4	R	resistant	yes	yes
11-00453	4	R	resistant	yes	yes
99-00653	4	R	resistant	yes	yes
12-02831	4	R	resistant	yes	yes
12-00567	4	R	resistant	yes	yes
10-00777	2	R	resistant	yes	yes
02-03179	2	R	resistant	yes	yes
10-01257-2	2	R	resistant	yes	yes
10-01263	2	R	resistant	yes	yes
11-00668	2	R	resistant	yes	yes
11-03330	1	S	resistant	yes	yes
12-02057-2	4	R	resistant	yes	yes
12-03222	4	R	resistant	yes	yes
12-02408-1	4	R	resistant	yes	yes
08-01162-2	4	R	resistant	yes	yes
10-01507	2	R	resistant	yes	yes
12-01456-2	2	R	resistant	yes	yes
09-00215	1	S	susceptible
09-00212	0.5	S	resistant	yes
11-01226	0.25	S	susceptible
10-00856	0.5	S	susceptible
12-03411	4	R	resistant	yes	yes
15-01585	0.125	S	susceptible
12-03317	4	R	resistant	yes	yes
16-02597	0.5	S	resistant	yes	yes
asee Supplementary Table 1
