# Supplementary material for: Genome-Wide Association Studies for the Detection of Genetic Variants Associated With Daptomycin and Ceftaroline Resistance in Staphylococcus aureus
Source: Front Microbiol. 2021 Feb 15;12:639660. doi: 10.3389/fmicb.2021.639660 (PMC7917082; doi:10.3389/fmicb.2021.639660)
Supplement: Supplementary Table 6 — Detection of mecI, ΔmecRI, and mecRI mutations. [file Table_6.xlsx]

## Sheet: ST2
Isolat	clonal lineage	BMD MIC (median) Ceftarolina	BMD MIC interpretationb	SCCmec typed	mecI AAS	ΔmecRI AAS	mecR1 AAS
12-03340	5	1	S	none
12-03341	5	1	S	IV(2B)
12-03499	5	1	S	IV(2B)
06-00998	5	0.5	S	I(1B)
06-01624	5	0.5	S	I(1B)
12-02858-1	5	0.5	S	I(1B)
10-03087	5	0.5	S	I(1B)
09-01718	5	0.125	S	none
09-03066	5	0.125	S	none
14-02900	5	0.125	S	none
12-01857	5	0.125	S	none
14-01092	5	0.125	S	none
12-03136	8	2	R	IV(2B)
16-02942	8	1	S	IV(2B)
16-02658	8	0.5	S	IV(2B)		K275I
12-02278	22	2	R	IV(2B)
12-02289	22	2	R	IV(2B)
12-02755	22	2	R	IV(2B)
12-02846	22	2	R	IV(2B)
12-02895	22	2	R	IV(2B)
12-03081	22	2	R	IV(2B)
12-03139	22	2	R	IV(2B)
12-03561-1	22	2	R	IV(2B)
12-02600	22	2	R	IV(2B)
12-02888	22	2	R	IV(2B)
12-02461	22	1	S	IV(2B)
12-02856	22	1	S	IV(2B)
16-03048	22	1	S	IV(2B)
16-02541-1	22	0.25	S	none
11-02017	22	0.25	S	none
11-03477-1	22	0.25	S	none
14-01528	22	0.25	S	none
10-00598	22	0.125	S	none
10-01482	22	0.125	S	none
12-02956	30	2	R	IV(2B)
12-03280	30	1	S	none
14-02150	30	0.5	S	IV(2B)
08-00271	30	0.125	S	none
15-02439	30	0.063	S	none
12-02028	30	0.063	S	none
10-00249	111	4	R	I(1B)
10-00729	111	4	R	I(1B)
10-02919	111	4	R	I(1B)
12-00490	111	4	R	I(1B)
11-02667	111	4	R	I(1B)
12-00264	111	4	R	I(1B)
10-01267	111	4	R	I(1B)
14-01734	113	4	R	IV(2B)
10-00329	146	0.125	S	none
12-02627	225	4	R	II(2A)
12-02354	225	2	R	II(2A)
12-02813	225	2	R	II(2A)
12-02973	225	2	R	II(2A)	M225I
12-03094	225	2	R	II(2A)
12-03546	225	2	R	II(2A)
14-03505	225	1	S	II(2A)
12-02225	225	1	S	II(2A)
12-02230	225	1	S	II(2A)
12-02870	225	1	S	II(2A)
12-03115	225	1	S	II(2A)
12-02427-1	225	0.5	S	II(2A)
12-00046	225	0.25	S	none
98-01155-2	228	4	R	I(1B)
11-00453	228	4	R	I(1B)
99-00653	228	4	R	I(1B)
12-02831	228	4	R	I(1B)
12-00567	228	4	R	I(1B)		P50S
10-00777	228	2	R	I(1B)
02-03179	228	2	R	I(1B)
10-01257-2	228	2	R	I(1B)
10-01263	228	2	R	I(1B)
11-00668	228	2	R	I(1B)
11-03330	228	1	S	none
12-02057-2	239	4	R	III(3A)	Q68*
12-03222	239	4	R	III(3A)	Q68*
12-02408-1	239	4	R	III(3A)	Q68*
08-01162-2	239	4	R	III(3A)	Q68*
10-01507	239	2	R	III(3A)	Q68*
12-01456-2	239	2	R	III(3A)	Q68*
09-00215	239	1	S	none
09-00212	239	0.5	S	III(3A)	Q68*		R69*
11-01226	239	0.25	S	none
10-00856	398	0.5	S	V(5C2&5)
12-03411	1465	4	R	III(3A)	Q68*
15-01585	4406	0.125	S	none
12-03317	4407	4	R	III(3A)	Q68*
16-02597	4511	0.5	S	II(2A)
aBMD, broth microdilution; in case of ambiguous results, measurements were repeated up to three times and a mean was calculated.
bMIC interpretation according to EUCAST criteria (Clinical breakpoints - bacteria v 7.1), please note: in 2018 EUCAST introduced new CPT breakpoints (S ≤ 1; R > 2 mg/L)
